# Supplementary material for: Cord blood T cell subpopulations and associations with maternal cadmium and arsenic exposures
Source: PLoS One. 2017 Jun 29;12(6):e0179606. doi: 10.1371/journal.pone.0179606 (PMC5491028; doi:10.1371/journal.pone.0179606)
Supplement: S1 File — (CSV) [file pone.0179606.s001.csv]

Th	Th17	Th1Th17	nTregs	iTregs	Th.Mem	Activated.Th.Mem	Th.Naive	Activated.Th.Naive	NKT	activated.NKT	enrollage	parity	MaternalBMI	gestage_all	IMRBthWghtG_all	BbyMale	log.as	log.cd
73.5	9.09	4.79	1.032	0.404	6.42	9.96	67.1	2.86	1.14	16.3	29	0	21.1	40	2992	1	-3.17008566069877	-4.96184512992682
84.4	2.88	0.907	3.205	0.558	4.62	1.13	79.8	0.262	0.658	12.4	34	1	22.9	38.9	2860	1	-3.19418321227783	-3.64341095294484
71.4	5.6	0.387	1.273	0.829	6.55	26.5	64.9	4.38	2.66	37.1	30	0	35.2	30.4	3550	1	-4.50986000618377	-6.90775527898214
77.9	5.33	1.29	0.714	1.044	8.84	4.84	69.1	1.36	2.46	18.3	22	0	30.5	41.1	3170	1	-4.11883465132174	-4.25859656910188
88.1	4.35	0.408	1.857	0.86	5.83	5.48	82.2	2.33	0.439	0	28	1	26.6	40.6	3500	0	-3.24419363285249	-4.3428059215206
68.2	7.31	3.76	1.609	3.824	18.9	13.8	49.2	5.68	6.85	33.3	31	0	24	36.3	2296	0	-4.01738352108597	-6.21460809842219
16.4	6.44	5.15	3.018	5.59	5.15	20.5	11.3	15	8.18	9.48	NA	NA	NA	NA	NA	NA	NA	NA
45	3.45	0.726	1.272	5.621	10.2	48	34.9	19.7	4	53.1	NA	NA	NA	NA	NA	NA	NA	NA
79.7	3.65	0.73	1.263	2.021	16.9	5.4	62.9	2.1	1.2	29	30	1	23.3	39.6	4115	1	-4.13516655674236	-5.11599580975408
77.1	2.13	0.196	1.693	0.469	2.09	6.99	75	1.51	0.569	20.4	27	0	27.4	38	2885	0	-2.3434070875143	-6.21460809842219
52.7	2.18	1.87	1.973	4.978	7.11	13.1	45.6	2.4	2.24	41.5	29	0	25.7	41.1	3705	1	-3.54045944899566	-5.11599580975408
81.2	4.09	1.73	0.455	0.763	8.55	9.33	72.7	3.27	1.71	22.4	26	1	23.3	40	4207	1	-2.86470401114759	-5.29831736654804
77.8	4.44	3.4	1.181	0.591	5.98	15.4	71.8	0.321	3.22	28.6	26	3	24.9	39.3	3770.5	1	-2.91877123241786	-6.21460809842219
58.4	2.07	0.306	3.61	0.426	0.784	0.99	57.6	1.02	NA	NA	33	0	26.6	39.1	3505	1	-1.76026080216868	-4.3428059215206
41.6	2.62	0.327	0.817	1.149	3.95	20.7	37.6	7.41	NA	NA	32	1	22	40	4086	0	-2.71810053695571	-6.90775527898214
47.7	1.7	0.41	0.852	0.347	1.82	0.826	45.9	0.59	NA	NA	30	1	22.2	41.7	3579	0	-2.48364424695387	-2.60993797343055
88.3	4.67	3.24	1.225	0.854	13.3	4.31	75.1	0.602	2.5	28.9	28	0	22.3	39.1	3484	1	-2.79688141480883	-5.80914299031403
9.59	1.64	0.848	0.646	0.765	0.358	9.19	9.23	4.45	NA	NA	NA	NA	NA	NA	NA	NA	NA	NA
58	3.57	0.469	0.938	0.324	1.94	1.28	56.1	0.653	NA	NA	36	4	23.8	39.7	3695	1	-2.97592964625781	-5.52146091786225
73.2	1.56	0.236	3.328	1.595	3.28	6.86	70	2.6	NA	NA	23	2	26.5	39.3	3496	1	-2.40794560865187	-3.91202300542815
85.8	3.26	0.501	0.226	0.289	0.913	4.41	84.8	0.245	NA	NA	NA	NA	NA	NA	NA	NA	NA	NA
77.7	4.36	1.58	1.429	2.135	11.6	11.6	66.1	5.09	3.16	48.1	37	0	18.9	39.7	2945	0	-2.97592964625781	-6.90775527898214
74.4	2.39	0.825	1.146	0.241	5.14	6.98	69.3	3.01	1.02	48.4	25	0	20.7	41.3	3780	0	-3.81671282562382	-5.11599580975408
62.5	2.91	0.75	2.539	1.274	2.45	5.42	60.1	0.324	NA	NA	33	0	22.1	38.7	3805	1	-3.32423634052603	-4.60517018598809
80	4.22	0.617	0.948	0.372	2.73	1.86	77.3	0.38	NA	NA	39	1	27.4	39	2935	1	-3.72970144863419	-5.52146091786225
64	1.72	0.204	1.365	0.656	2.5	3.58	61.5	0.871	NA	NA	32	0	24.9	38.3	3105	0	-2.97592964625781	-4.50986000618377
64.3	2.31	0.543	1.172	0.881	3.99	1.22	60.3	0.255	NA	NA	34	1	24	40.7	3860	0	-3.2188758248682	-6.21460809842219
13.6	2.66	1.24	0.889	1.203	1.23	4.69	12.4	0.936	NA	NA	29	1	22	40.1	4565	1	-3.32423634052603	-6.21460809842219
73.3	1.51	0.36	0.319	0.184	1.02	3.2	72.3	0.944	NA	NA	37	0	29.6	39.1	3220	1	-2.91877123241786	-5.80914299031403
75	2.73	0.639	0.891	0.443	4.89	3.44	70.1	1.83	NA	NA	43	1	29.2	34.4	2270	1	-2.90042209374967	-4.8283137373023
31.2	2.02	1.35	0.921	0.332	0.534	1.49	30.7	0.494	NA	NA	NA	NA	NA	NA	NA	NA	NA	NA
90	1.46	0.528	0.345	0.378	2.72	0.723	87.3	0.148	NA	NA	39	1	22.9	37.3	3250	0	-2.78062089393705	-4.96184512992682
33.8	4.3	2.3	2.991	0.998	1.43	5.45	32.3	1.2	NA	NA	40	1	33.8	39.4	3215	0	-3.27016911925575	-4.60517018598809
57.2	4.83	0.734	0.635	1.014	4.64	5.42	52.5	2.48	NA	NA	40	1	26.2	39	4110	1	-2.90042209374967	-5.52146091786225
78.1	5.07	1.66	0.685	0.405	3.83	1.85	74.2	0.582	1.8	2.15	31	1	24.8	39.6	3605	1	-2.56394985712845	-5.80914299031403
67.6	3.85	0.715	2.954	2.394	3.58	6.52	64	0.804	NA	NA	35	1	20.4	39.1	3209	0	-2.16282315061889	-5.29831736654804
83.3	4.23	1.19	0.376	0.759	4.08	4.64	79.3	0.312	0.568	1.45	32	0	20.6	41.9	3330	1	-1.93102153656156	-3.72970144863419
12.1	2.88	4.15	0.641	1.445	1.24	7.81	10.9	2.49	NA	NA	34	0	21.2	38.9	2600	0	-2.55104645229255	-5.52146091786225
71.4	2.05	1.43	0.686	0.574	3.76	3.94	67.7	0.824	NA	NA	34	1	34.5	39.6	4090	0	-2.91877123241786	-6.90775527898214
47	3.88	1.82	1.127	2.256	3.57	5.2	43.4	0.682	NA	NA	33	2	21.4	39.9	3937	1	-3.01593498087151	-6.56118137925326
64.5	3.62	2.03	1.471	0.531	2.88	4.26	61.6	1.59	NA	NA	34	0	28.3	41.1	3582	1	-2.40794560865187	-5.29831736654804
39.9	4.85	7.7	0.667	0.242	1.45	0	38.5	0.0629	NA	NA	NA	NA	NA	NA	NA	NA	NA	NA
71.3	6.51	3.74	1.107	1.983	12.4	1.16	58.9	1.03	NA	NA	35	1	23.5	39	3566.4	1	-1.89711998488588	-5.80914299031403
82.9	6.09	0.636	2.759	1.168	5.07	2.95	77.8	1.1	1.17	22	34	1	24.9	39	3525	0	-2.32278780031156	-5.52146091786225
82.6	4.6	0.256	0.997	0.303	3.45	3.13	79.2	0.838	0.62	11.9	29	0	24.9	41.1	3635	0	-3.35240721749272	-6.90775527898214
66	3.14	2.56	0.7	3.317	8.02	1.75	57.9	0.104	5.81	2.42	26	1	21.5	40.4	3495.5	0	-3.47376807449699	-5.52146091786225
89.2	7.55	0.633	0.812	0.626	2.85	4.13	86.4	0.583	0.456	10.5	32	1	22.5	39.3	3670	0	-3.38139475436598	-5.52146091786225
89.1	4.77	0.289	1.424	0.806	2.34	5.51	86.9	0.806	0.719	10.3	29	0	21.5	38.7	3335	1	-2.47693848013882	-3.86323284125871
94.1	3	0.35	0.673	0.416	1.91	3.97	92.2	0.165	0.342	11.1	29	2	31.3	41	4530	1	-3.24419363285249	-5.80914299031403
88.9	3.13	0.302	1.112	0.53	3.68	3.53	85.2	0.325	0.52	7.81	36	2	22	39.3	3165	1	-1.83885107676191	-4.50986000618377
97.3	1.25	0.0513	0.099	0.145	2.36	5.99	94.9	0.092	0.112	7.41	37	1	21.9	39.1	3450	1	-3.12356564506388	-5.52146091786225
87.1	0.774	0.0455	0.197	0.198	1.61	7.65	85.5	0.67	0.445	3.96	30	0	31.1	42.1	2945	0	-3.99623234814865	-5.30841881481887
79.4	4.79	0.577	1.491	0.17	4.05	3.33	75.4	0.465	0.405	6.67	32	4	21	39.1	3225	1	-2.7333680090865	-5.80914299031403
90.3	3.89	0.22	0.798	0.232	1.64	2.92	88.7	0.162	0.176	6.25	37	1	22.8	38.7	2940	1	-3.24419363285249	-5.52146091786225
63.6	6.47	2.09	2.585	1.909	5.21	6.77	58.3	2.28	0.861	13.6	30	1	30.3	39.4	3230	1	-3.2188758248682	-5.11599580975408
89.7	4.42	0.114	0.572	0.115	1.37	NA	88.3	0.116	0.308	11.1	35	1	21.6	40.6	3240	0	-3.2188758248682	-4.71053070164592
82.7	6.35	2.18	1.179	1.722	6.98	2.15	75.6	0.397	0.675	0	31	0	23.4	38.3	3535	1	-2.86470401114759	-5.52146091786225
84.4	2.76	0.141	0.896	0.288	2.15	1.91	82.3	0.153	0.443	7.28	33	0	25.3	39	3755	1	-3.68887945411394	-6.21460809842219
80	0.581	0	0	0.581	0.93	NA	79.1	NA	0.465	0	24	1	25.8	40.9	3345.2	0	-1.14885350510486	-4.60517018598809
67.5	3.69	1.44	0.481	2.246	2.6	20.8	64.9	NA	0.758	28.6	28	1	32.8	37.9	3213	0	-3.03655426807425	-4.60517018598809
75	5.34	1.12	1.2	0.079	1.79	3.33	73.2	0.0817	0.418	14.3	36	1	20.5	38	3155	1	-2.06356819252355	-4.3428059215206
85.2	9.84	1.81	1.19	0.115	2.11	2.47	83.1	0.407	0.74	13.2	26	0	19.8	40.1	3715	1	-3.10109278921182	-4.8283137373023
78.9	3.84	0.393	0.98	0.182	1.58	0.699	77.3	0.215	0.553	16	24	1	27	39.7	4055	0	-3.35240721749272	-5.11599580975408
